# Supplementary material for: Innovative Epicardial Bigels Containing Amiodarone Hydrochloride: Pharmacotechnical and Analytical Characterization
Source: Pharmaceuticals (Basel). 2024 Nov 9;17(11):1511. doi: 10.3390/ph17111511 (PMC11597466; doi:10.3390/ph17111511)
Supplement: Supplementary file 1 [file pharmaceuticals-17-01511-s001.zip]

Archive with 1 entries (1 files):
- pharmaceuticals-3289483-supplementary.pdf
